# Supplementary material for: Aquibium pacificus sp. nov., a Novel Mixotrophic Bacterium from Bathypelagic Seawater in the Western Pacific Ocean
Source: Microorganisms. 2024 Aug 4;12(8):1584. doi: 10.3390/microorganisms12081584 (PMC11356281; doi:10.3390/microorganisms12081584)
Supplement: Supplementary file 1 [file microorganisms-12-01584-s001.zip]

Archive with 1 entries (1 files):
- microorganisms-3129293-supplementary.pdf
